# Supplementary material for: Therapeutic potentials of nonpeptidic V2R agonists for partial cNDI-causing V2R mutants
Source: PLoS One. 2024 May 15;19(5):e0303507. doi: 10.1371/journal.pone.0303507 (PMC11095762; doi:10.1371/journal.pone.0303507)
Supplement: S1 Data — (XLSX) [file pone.0303507.s006.xlsx]

## Sheet: Fig 1
	Fig 1B	cAMP response (100 nM AVP = 100%)
		OPC5			OPC16b			OPC16g			OPC16j			OPC19a			OPC19b			OPC23b			OPC23d			OPC23h			OPC23i
	Log Compound (M)	Exp #1	Exp #2	Exp #3	Exp #1	Exp #2	Exp #3	Exp #1	Exp #2	Exp #3	Exp #1	Exp #2	Exp #3	Exp #1	Exp #2	Exp #3	Exp #1	Exp #2	Exp #3	Exp #1	Exp #2	Exp #3	Exp #1	Exp #2	Exp #3	Exp #1	Exp #2	Exp #3	Exp #1	Exp #2	Exp #3
	0	0	0	0	0	0	0	0	0	0	0	0	0	0	0	0	0	0	0	0	0	0	0	0	0	0	0	0	0	0	0
	-9	0.96	0.9	0	0.58	0.67	1.51	0.07	0.13	0.18	0.63	0.42	0.33	0.26	0.21	0.38	0.16	0.17	0.1	1.2	0.97	2.21	0.03	0.02	0.13	0.51	2.05	1.29	1.17	2.38	2.39
	-8	39.61	39.44	0.04	18.18	21.13	42.76	0.78	2.06	2.33	17.19	12.04	14.34	7.48	5.71	9	2.61	2.97	1.68	31.09	48.34	49.91	1.03	1.35	2.5	22.12	79.6	35.68	47.43	100.42	58.03
	-7.5	98.16	113.88	0.08	78.98	83.23	87.99	7.89	15.85	12.67	65.59	69.25	50.83	58.29	76.5	47.99	16.98	20.65	8.99	104.4	141.51	90.68	6.58	10.27	15.59	84.75	138.77	61.63	108.2	149.88	84.68
	-7	126.45	139.84	-0.07	112.67	111.81	102.01	44.35	75.58	55.02	95.09	106.78	98.82	99.03	134.96	91.78	58.66	69.87	38.66	120.89	160.12	97.86	54.82	69.95	78.29	109.65	158.39	66.09	127.24	170.45	90.33
	-6.5	124.33	142.82	-0.12	121.35	121.9	102.34	70.01	112.98	76.42	103.02	104.96	99.94	112.94	151.89	95.65	81.73	95.79	76.14	119.64	153.37	95.1	102.83	105.82	91.87	115.9	158.33	65.39	123.18	170.74	94.93
	-6	124.21	147.87	-0.1	118.7	119.03	101.48	73.88	113.68	79.62	97.56	101.01	93.67	112.53	155.64	91.92	91.77	97.11	93.31	85.37	159.9	95.84	111.8	126.09	94.99	105.18	159.98	63.77	123.49	167.08	90.93
	Fig 1C	β-arrestin1 response recruitment (1 µM AVP = 100%)
		OPC5			OPC16b			OPC16g			OPC16j			OPC19a			OPC19b			OPC23b			OPC23d			OPC23h			OPC23i
	Log Compound (M)	Exp #1	Exp #2	Exp #3	Exp #1	Exp #2	Exp #3	Exp #1	Exp #2	Exp #3	Exp #1	Exp #2	Exp #3	Exp #1	Exp #2	Exp #3	Exp #1	Exp #2	Exp #3	Exp #1	Exp #2	Exp #3	Exp #1	Exp #2	Exp #3	Exp #1	Exp #2	Exp #3	Exp #1	Exp #2	Exp #3
	0	0	0	0	0	0	0	0	0	0	0	0	0	0	0	0	0	0	0	0	0	0	0	0	0	0	0	0	0	0	0
	-9	-0.11	-0.43	-0.53	1.17	-0.25	-0.22	0.11	0.74	1.08	-0.2	-0.37	-1.16	0.19	0.36	0.07	0.2	-0.32	0.16	-0.43	-1.56	0.37	-0.3	-0.51	-1.99	-0.28	-0.08	-1.6	0.13	0.27	0.03
	-8.5	-0.98	-1.12	-0.08	0.5	-0.62	-0.67	0.66	-0.19	1.09	-0.51	-0.3	-1.17	0.5	-0.27	0.13	0.57	0.01	0.37	-0.29	0.35	0.82	-0.61	-0.25	-0.3	-0.21	0.22	-0.85	-0.93	-0.17	0.29
	-8	-0.97	-0.31	-0.27	0.45	-0.61	-0.74	-0.01	0.12	0.33	-0.22	-0.34	-1.31	-0.31	0.14	-0.24	0.34	-0.08	-0.06	0.27	0.33	0.29	-0.82	0.07	-0.88	-0.37	-0.22	-0.64	-0.75	0.4	0.58
	-7.5	-0.31	0.14	0.91	0.41	-0.6	-0.16	-0.36	-0.32	0.22	0.55	0.21	-0.08	-0.41	-0.24	-0.16	-0.25	-0.06	0.07	-0.24	0.03	1.21	-0.9	-0.61	-0.97	-0.21	-0.09	-0.47	1.37	1.67	2.66
	-7	1.83	1.08	2.47	0.75	0.21	0.52	-0.47	-0.45	0.5	1.27	0.28	0.65	-3.09	0.13	0.23	0.49	0.38	0.05	1.16	0.55	1.41	-1.07	-0.74	-0.76	0.64	0.79	-0.45	5.18	4.66	5.6
	-6.5	3.76	2.47	3.78	-0.08	0.52	0.35	0.94	-0.21	0.71	1.95	1.13	1.35	-0.62	-0.05	0.44	1.44	1.08	0.71	2.78	1.31	2.46	-0.11	0.31	-0.75	1.16	0.97	-0.32	8.66	7.62	8.22
	-6	4.95	3.94	3.9	1.04	0.91	1.43	1.38	1.01	1.11	2.88	2.58	1.55	0.35	0.64	1.09	1.39	1.86	1.45	2.54	2.31	3.18	1.4	1.05	0.28	1.94	2.33	0.5	9.77	9.42	8.12
	Fig 1D	β-arrestin2 response recruitment (1 µM AVP = 100%)
		OPC5			OPC16b			OPC16g			OPC16j			OPC19a			OPC19b			OPC23b			OPC23d			OPC23h			OPC23i
	Log Compound (M)	Exp #1	Exp #2	Exp #3	Exp #1	Exp #2	Exp #3	Exp #1	Exp #2	Exp #3	Exp #1	Exp #2	Exp #3	Exp #1	Exp #2	Exp #3	Exp #1	Exp #2	Exp #3	Exp #1	Exp #2	Exp #3	Exp #1	Exp #2	Exp #3	Exp #1	Exp #2	Exp #3	Exp #1	Exp #2	Exp #3
	0	0	0	0	0	0	0	0	0	0	0	0	0	0	0	0	0	0	0	0	0	0	0	0	0	0	0	0	0	0	0
	-9	-0.16	-0.61	-0.68	1.65	-0.35	-0.28	0.28	-0.45	0.21	-0.61	-2.19	0.48	-0.28	-0.51	-1.5	0.27	0.51	0.09	0.15	1.04	1.4	-0.43	-0.71	-2.58	-0.39	-0.11	-2.07	0.19	0.37	0.04
	-8.5	-1.39	-1.57	-0.1	0.7	-0.87	-0.87	0.8	0.01	0.49	-0.41	0.49	1.06	-0.71	-0.42	-1.51	0.71	-0.37	0.17	0.92	-0.27	1.41	-0.86	-0.36	-0.39	-0.29	0.31	-1.1	-1.32	-0.24	0.38
	-8	-1.36	-0.43	-0.35	0.63	-0.85	-0.96	0.47	-0.11	-0.08	0.38	0.46	0.37	-0.31	-0.47	-1.7	-0.43	0.2	-0.31	-0.01	0.17	0.43	-1.16	0.1	-1.14	-0.52	-0.31	-0.83	-1.05	0.57	0.76
	-7.5	-0.44	0.2	1.18	0.58	-0.84	-0.2	-0.35	-0.08	0.09	-0.34	0.04	1.56	0.78	0.29	-0.11	-0.57	-0.34	-0.21	-0.51	-0.45	0.29	-1.28	-0.86	-1.26	-0.3	-0.12	-0.61	1.94	2.34	3.44
	-7	2.58	1.51	3.2	1.05	0.29	0.68	0.69	0.53	0.07	1.64	0.77	1.83	1.79	0.39	0.84	-4.36	0.18	0.3	-0.67	-0.63	0.64	-1.52	-1.04	-0.98	0.9	1.1	-0.58	7.31	6.53	7.25
	-6.5	5.3	3.46	4.89	-0.11	0.73	0.46	2.04	1.52	0.92	3.93	1.83	3.19	2.76	1.58	1.75	-0.87	-0.07	0.57	1.33	-0.3	0.92	-0.15	0.44	-0.98	1.64	1.36	-0.41	12.22	10.67	10.65
	-6	6.99	5.52	5.06	1.46	1.28	1.85	1.96	2.61	1.88	3.58	3.23	4.12	4.07	3.62	2.01	0.49	0.9	1.41	1.94	1.42	1.44	1.98	1.47	0.36	2.74	3.27	0.65	13.78	13.21	10.52
	Fig 1E	Emax (% AVP)
		AVP			OPC5			OPC16b			OPC16g			OPC16j			OPC19a			OPC19b			OPC23b			OPC23d			OPC23h			OPC23i
		Exp #1	Exp #2	Exp #3	Exp #1	Exp #2	Exp #3	Exp #1	Exp #2	Exp #3	Exp #1	Exp #2	Exp #3	Exp #1	Exp #2	Exp #3	Exp #1	Exp #2	Exp #3	Exp #1	Exp #2	Exp #3	Exp #1	Exp #2	Exp #3	Exp #1	Exp #2	Exp #3	Exp #1	Exp #2	Exp #3	Exp #1	Exp #2	Exp #3
	cAMP response	100	100	100	124.21	147.87	-0.1	118.7	119.03	101.48	85.37	159.9	95.84	97.56	101.01	93.67	111.8	126.09	94.99	73.88	113.68	79.62	112.53	155.64	91.92	91.77	97.11	93.31	105.18	159.98	63.77	123.49	167.08	90.93
	β-arrestin1 recruitment	100	100	100	3.38	1.46	1.43	0.58	0.46	-0.37	0.12	0.12	-0.21	0.38	0.27	-0.2	0.82	1.22	1.25	0.29	-0.14	0.57	1.41	1.09	0.54	0.47	-0.03	-0.2	0.79	0.75	0.57	8.2	5.18	5.18
	β-arrestin2 recruitment	100	100	100	4.95	3.94	3.9	1.04	0.91	1.43	0.35	0.64	1.09	1.4	1.05	0.28	2.54	2.31	3.18	1.39	1.86	1.45	2.88	2.58	1.55	1.38	1.01	1.11	1.94	2.33	0.5	9.77	9.42	8.12

## Sheet: Fig 2
	Fig 2B	Luminescence count
		ssIL6-HB-V2R
	the amount of transfected plasmid (ng/well)	Exp #1	Exp #2	Exp #3
	0.04	7874	84567	41145
	0.2	53072	346218	260097
	1	256390	1431219	959631
	5	736182	4530979	1935521
	25	1121027	5622122	2307742
	Fig 2C	Receptor internalization (% control receptor)
	AVP												OPC5												OPC16g												OPC23i
	Parental						ΔARRB1/2						Parental						ΔARRB1/2						Parental						ΔARRB1/2						Parental						ΔARRB1/2
	A3 receptor			V2R			A3 receptor			V2R			A3 receptor			V2R			A3 receptor			V2R			A3 receptor			V2R			A3 receptor			V2R			A3 receptor			V2R			A3 receptor			V2R
	Exp #1	Exp #2	Exp #3	Exp #1	Exp #2	Exp #3	Exp #1	Exp #2	Exp #3	Exp #1	Exp #2	Exp #3	Exp #1	Exp #2	Exp #3	Exp #1	Exp #2	Exp #3	Exp #1	Exp #2	Exp #3	Exp #1	Exp #2	Exp #3	Exp #1	Exp #2	Exp #3	Exp #1	Exp #2	Exp #3	Exp #1	Exp #2	Exp #3	Exp #1	Exp #2	Exp #3	Exp #1	Exp #2	Exp #3	Exp #1	Exp #2	Exp #3	Exp #1	Exp #2	Exp #3	Exp #1	Exp #2	Exp #3
	100	100	100	72.17	69.06	68.91	100	100	100	96.61	98.29	98.34	100	100	100	101.45	107.71	98.59	100	100	100	100.99	100.04	98.84	100	100	100	99.78	105.37	88.56	100	100	100	101.3	100.5	98.63	100	100	100	98.7	98.84	92.1	100	100	100	101.12	107.68	99.69
	Fig 2D	Relative cell-surface expression (Veh = 1)
	Veh			AVP			OPC5			OPC16b			OPC16g			OPC16j			OPC19a			OPC19b			OPC23b			OPC23d			OPC23h			OPC23i
	Exp #1	Exp #2	Exp #3	Exp #1	Exp #2	Exp #3	Exp #1	Exp #2	Exp #3	Exp #1	Exp #2	Exp #3	Exp #1	Exp #2	Exp #3	Exp #1	Exp #2	Exp #3	Exp #1	Exp #2	Exp #3	Exp #1	Exp #2	Exp #3	Exp #1	Exp #2	Exp #3	Exp #1	Exp #2	Exp #3	Exp #1	Exp #2	Exp #3	Exp #1	Exp #2	Exp #3
	1	1	1	0.43	0.29	0.23	0.73	0.44	0.44	0.83	0.64	0.64	0.85	0.6	0.61	0.88	0.46	0.61	0.7	0.52	0.5	0.83	0.67	0.62	0.71	0.65	0.52	0.69	0.61	0.66	0.75	0.58	0.64	0.7	0.54	0.5

## Sheet: Fig 3
	Fig 3A	cAMP response (WT, 1 µM AVP = 100%)
		WT			V882.53M			Y1283.41S			L1614.47P			T2736.37M			S3298.47R			S3338.51del
	Log AVP (M)	Exp #1	Exp #2	Exp #3	Exp #1	Exp #2	Exp #3	Exp #1	Exp #2	Exp #3	Exp #1	Exp #2	Exp #3	Exp #1	Exp #2	Exp #3	Exp #1	Exp #2	Exp #3	Exp #1	Exp #2	Exp #3
	0	1.02	0.81	1.11	1.15	1.01	1.85	1.55	0.93	1.17	1.32	1	1.03	1.59	1	1.17	1.74	1.23	1.01	1.42	0.89	0.99
	-12	2.82	4.54	8.45	1.24	1.09	3.48	1.82	1.03	1.21	1.17	1.17	1.04	1.33	1.07	1.19	1.73	1.28	0.97	1.68	0.94	1.25
	-11	16.41	37.49	61.14	2.13	1.67	2.94	3.78	1.59	3.51	1.52	1.21	1.19	1.73	1.15	1.87	1.58	1.34	1.3	1.95	1.1	1.47
	-10	96.04	108.08	113.41	8.67	9.12	8.6	23.92	9.51	25.18	3.78	2.89	3.05	3.08	3.01	7.16	3.47	3.65	4.12	4.97	2.78	4.73
	-9	106.85	113.88	99.5	60.32	59.53	35.94	86.85	57.38	105.91	18.91	14.95	17.63	16.06	20.04	50.02	15.05	21.39	23.84	25.94	16.03	30.5
	-8	103.33	110.71	108.35	115.2	123.78	82.64	135.13	97.53	131.49	59.43	55.35	52.43	80.49	93.72	178.47	88.09	81.04	69.59	144.23	80.24	94.09
	-6	100	100	100	111.4	125.05	78.53	81.68	95.87	125.8	72.06	74.21	76.24	87.74	113.79	186.94	128.6	119.4	90.25	172.49	107.35	127.56
	Fig 3B	pEC50
	WT			V882.53M			Y1283.41S			L1614.47P			T2736.37M			S3298.47R			S3338.51del
	Exp #1	Exp #2	Exp #3	Exp #1	Exp #2	Exp #3	Exp #1	Exp #2	Exp #3	Exp #1	Exp #2	Exp #3	Exp #1	Exp #2	Exp #3	Exp #1	Exp #2	Exp #3	Exp #1	Exp #2	Exp #3
	10.59	10.88	11.02	9.026	8.958	8.945	9.534	9.117	9.507	8.576	8.417	8.372	8.595	8.487	8.736	8.259	8.312	8.526	8.47	8.371	8.457
	Fig 3C	Relative cAMP level (WT = 100%)
	WT			V882.53M			Y1283.41S			L1614.47P			T2736.37M			S3298.47R			S3338.51del
	Exp #1	Exp #2	Exp #3	Exp #1	Exp #2	Exp #3	Exp #1	Exp #2	Exp #3	Exp #1	Exp #2	Exp #3	Exp #1	Exp #2	Exp #3	Exp #1	Exp #2	Exp #3	Exp #1	Exp #2	Exp #3
	100	100	100	110.39	118.11	76.11	103.46	91.51	126.93	69.63	69.27	75.59	84.59	106.53	183.83	124.92	112.37	89.11	167.69	100.6	126.45
	Fig 3D	Relative cAMP level (WT = 100%)
	WT						V882.53M						Y1283.41S						L1614.47P						T2736.37M						S3298.47R						S3338.51del
	Exp #1	Exp #2	Exp #3	Exp #4	Exp #5	Exp #6	Exp #1	Exp #2	Exp #3	Exp #4	Exp #5	Exp #6	Exp #1	Exp #2	Exp #3	Exp #4	Exp #5	Exp #6	Exp #1	Exp #2	Exp #3	Exp #4	Exp #5	Exp #6	Exp #1	Exp #2	Exp #3	Exp #4	Exp #5	Exp #6	Exp #1	Exp #2	Exp #3	Exp #4	Exp #5	Exp #6	Exp #1	Exp #2	Exp #3	Exp #4	Exp #5	Exp #6
	100	100	100	100	100	100	12.48	15.31	8.79	85.3	20.93	14.7	21.14	39.61	31.93	31.63	23.49	20.4	0.8	1.98	0.62	1.1	1.08	0.49	0.43	0.36	0.3	0.36	0.34	0.51	12.19	14.71	2.61	11.25	5.28	6.81	4.17	8.85	3.44	18.32	6.97	4.54

## Sheet: Fig 4
	Fig 4	Relative cAMP level (AVP = 1)
	V882.53M
	AVP						OPC5						OPC16b						OPC16g						OPC16j						OPC19a						OPC19b						OPC23b						OPC23d
	Exp #1	Exp #2	Exp #3	Exp #4	Exp #5	Exp #6	Exp #1	Exp #2	Exp #3	Exp #4	Exp #5	Exp #6	Exp #1	Exp #2	Exp #3	Exp #4	Exp #5	Exp #6	Exp #1	Exp #2	Exp #3	Exp #4	Exp #5	Exp #6	Exp #1	Exp #2	Exp #3	Exp #4	Exp #5	Exp #6	Exp #1	Exp #2	Exp #3	Exp #4	Exp #5	Exp #6	Exp #1	Exp #2	Exp #3	Exp #4	Exp #5	Exp #6	Exp #1	Exp #2	Exp #3	Exp #4	Exp #5	Exp #6	Exp #1
	1	1	1	1	1	1	0.05	0.01	0.05	0.02	0.03	0.04	0.07	0.01	0.03	0.02	0.03	0.05	0.12	0.08	0.09	0.02	0.03	0.04	0.05	0.04	0.04	0.01	0.02	0.01	0.37	0.36	0.18	0.14	0.22	0.08	0.04	0.04	0.03	0.01	0.01	0.01	0.07	0.06	0.09	0.01	0.03	0.02	0.02
	Y1283.41S
	AVP						OPC5						OPC16b						OPC16g						OPC16j						OPC19a						OPC19b						OPC23b						OPC23d
	Exp #1	Exp #2	Exp #3	Exp #4	Exp #5	Exp #6	Exp #1	Exp #2	Exp #3	Exp #4	Exp #5	Exp #6	Exp #1	Exp #2	Exp #3	Exp #4	Exp #5	Exp #6	Exp #1	Exp #2	Exp #3	Exp #4	Exp #5	Exp #6	Exp #1	Exp #2	Exp #3	Exp #4	Exp #5	Exp #6	Exp #1	Exp #2	Exp #3	Exp #4	Exp #5	Exp #6	Exp #1	Exp #2	Exp #3	Exp #4	Exp #5	Exp #6	Exp #1	Exp #2	Exp #3	Exp #4	Exp #5	Exp #6	Exp #1
	1	1	1	1	1	1	3.1	2.49	3.37	5.36	3.02	2.64	3.08	3.06	2.74	5.76	2.57	3.32	3.55	2.83	2.37	6.95	3.09	6.22	2.96	2.12	2.58	5.8	2.19	4.73	2.58	1.96	2.26	3.71	2.14	3.23	3.39	2.29	2.05	5.28	3.02	3.86	3.83	2.88	0.81	4.38	3.22	3.38	3.16
	L1614.47P
	AVP						OPC5						OPC16b						OPC16g						OPC16j						OPC19a						OPC19b						OPC23b						OPC23d
	Exp #1	Exp #2	Exp #3	Exp #4	Exp #5	Exp #6	Exp #1	Exp #2	Exp #3	Exp #4	Exp #5	Exp #6	Exp #1	Exp #2	Exp #3	Exp #4	Exp #5	Exp #6	Exp #1	Exp #2	Exp #3	Exp #4	Exp #5	Exp #6	Exp #1	Exp #2	Exp #3	Exp #4	Exp #5	Exp #6	Exp #1	Exp #2	Exp #3	Exp #4	Exp #5	Exp #6	Exp #1	Exp #2	Exp #3	Exp #4	Exp #5	Exp #6	Exp #1	Exp #2	Exp #3	Exp #4	Exp #5	Exp #6	Exp #1
	1	1	1	1	1	1	1.74	0.78	0.86	1.82	1.25	0.91	2.19	0.91	0.64	2.44	1.02	1.18	2.9	0.96	1.15	4.2	1.94	11.14	1.78	0.85	0.61	2.52	1.5	6.32	1.45	0.83	0.8	2.03	0.91	4.7	2.18	0.82	0.48	2.03	1.48	6.57	1.9	0.73	0.78	1.24	0.93	6.11	2
	T2736.37M
	AVP						OPC5						OPC16b						OPC16g						OPC16j						OPC19a						OPC19b						OPC23b						OPC23d
	Exp #1	Exp #2	Exp #3	Exp #4	Exp #5	Exp #6	Exp #1	Exp #2	Exp #3	Exp #4	Exp #5	Exp #6	Exp #1	Exp #2	Exp #3	Exp #4	Exp #5	Exp #6	Exp #1	Exp #2	Exp #3	Exp #4	Exp #5	Exp #6	Exp #1	Exp #2	Exp #3	Exp #4	Exp #5	Exp #6	Exp #1	Exp #2	Exp #3	Exp #4	Exp #5	Exp #6	Exp #1	Exp #2	Exp #3	Exp #4	Exp #5	Exp #6	Exp #1	Exp #2	Exp #3	Exp #4	Exp #5	Exp #6	Exp #1
	1	1	1	1	1	1	1.08	0.56	0.82	2.34	1.71	2.87	0.94	0.55	0.86	1.85	1.94	2.38	2.31	3.22	1.16	4.2	3.35	3.98	1.59	1.63	0.9	2.2	1.64	2.04	1.25	2.02	0.85	2.16	1.3	1.74	1.09	1.43	0.68	1.78	1.8	1.65	1.7	2.8	1.7	2.54	2.06	1.67	1.66
	S3298.47R
	AVP						OPC5						OPC16b						OPC16g						OPC16j						OPC19a						OPC19b						OPC23b						OPC23d
	Exp #1	Exp #2	Exp #3	Exp #4	Exp #5	Exp #6	Exp #1	Exp #2	Exp #3	Exp #4	Exp #5	Exp #6	Exp #1	Exp #2	Exp #3	Exp #4	Exp #5	Exp #6	Exp #1	Exp #2	Exp #3	Exp #4	Exp #5	Exp #6	Exp #1	Exp #2	Exp #3	Exp #4	Exp #5	Exp #6	Exp #1	Exp #2	Exp #3	Exp #4	Exp #5	Exp #6	Exp #1	Exp #2	Exp #3	Exp #4	Exp #5	Exp #6	Exp #1	Exp #2	Exp #3	Exp #4	Exp #5	Exp #6	Exp #1
	1	1	1	1	1	1	0.23	0.26	0.89	1.37	1.05	0.57	0.12	0.16	0.21	0.29	0.22	0.15	0.39	0.4	1.59	1.41	1.22	0.62	0.09	0.09	0.33	0.26	0.19	0.1	0.17	0.22	0.51	0.55	0.23	0.17	0.06	0.1	0.21	0.16	0.12	0.07	0.23	0.22	1.47	1.29	0.42	0.62	0.07
	S3338.51del
	AVP						OPC5						OPC16b						OPC16g						OPC16j						OPC19a						OPC19b						OPC23b						OPC23d
	Exp #1	Exp #2	Exp #3	Exp #4	Exp #5	Exp #6	Exp #1	Exp #2	Exp #3	Exp #4	Exp #5	Exp #6	Exp #1	Exp #2	Exp #3	Exp #4	Exp #5	Exp #6	Exp #1	Exp #2	Exp #3	Exp #4	Exp #5	Exp #6	Exp #1	Exp #2	Exp #3	Exp #4	Exp #5	Exp #6	Exp #1	Exp #2	Exp #3	Exp #4	Exp #5	Exp #6	Exp #1	Exp #2	Exp #3	Exp #4	Exp #5	Exp #6	Exp #1	Exp #2	Exp #3	Exp #4	Exp #5	Exp #6	Exp #1
	1	1	1	1	1	1	0.14	0.24	0.28	0.55	0.14	0.26	0.11	0.1	0.12	0.09	0.05	0.05	0.58	0.28	0.94	0.44	0.46	0.41	0.12	0.06	0.17	0.07	0.08	0.06	0.11	0.11	0.21	0.13	0.17	0.11	0.08	0.07	0.09	0.05	0.06	0.05	0.32	0.18	0.46	0.2	0.3	0.18	0.07
[truncated: 17 more columns]

## Sheet: Fig S1 
	Fig S1A	cAMP response (100 nM AVP = 100%)
		AVP
	Log AVP (M)	Exp #1	Exp #2	Exp #3
	0	0	0	0
	-12	1.53	1.12	0.65
	-11	26.15	21.25	8.36
	-10	84.45	71.64	75.78
	-9	95.73	91.83	103.75
	-8	97.69	95.34	99.96
	-7	100	100	100
	Fig S1B	β-arrestin2 response recruitment (1 µM AVP = 100%)
		AVP
	Log AVP (M)	Exp #1	Exp #2	Exp #3
	0	0	0	0
	-9	4.38	7.31	4.33
	-8.5	15.7	31.24	21.05
	-8	44.07	69.19	50.07
	-7.5	77.64	86.11	75.87
	-7	90.22	97.39	89.35
	-6.5	98.28	103.07	101.13
	-6	100	100	100
	Fig S1C	β-arrestin2 response recruitment (1 µM AVP = 100%)
		AVP
	Log AVP (M)	Exp #1	Exp #2	Exp #3
	0	0	0	0
	-9	4.55	6.39	5.79
	-8.5	15.97	22	20.6
	-8	48.12	55.09	48.66
	-7.5	74.95	74.9	77.54
	-7	88	87.18	92.98
	-6.5	92.98	95.57	101.78
	-6	100	100	100

## Sheet: Fig S2
	Fig S2B	Relative cell-surface expression (WT = 100%)
	WT			V882.53M			Y1283.41S			L1614.47P			T2736.37M			S3298.47R			S3338.51del
	Exp #1	Exp #2	Exp #3	Exp #1	Exp #2	Exp #3	Exp #1	Exp #2	Exp #3	Exp #1	Exp #2	Exp #3	Exp #1	Exp #2	Exp #3	Exp #1	Exp #2	Exp #3	Exp #1	Exp #2	Exp #3
	100	100	100	58.3	99.69	55.62	10.62	11.8	15.92	0.92	0.17	0.36	1.49	0.58	0.86	34.48	74.24	38.45	56.48	51.08	38.47
	Fig S2C	Relative cell-surface expression (Veh = 1)
	V882.53M
	Veh				AVP				OPC4				OPC5				OPC16b				OPC16g				OPC16j				OPC19a				OPC19b				OPC23b				OPC23d				OPC23h				OPC23i
	Exp #1	Exp #2	Exp #3	Exp #4	Exp #1	Exp #2	Exp #3	Exp #4	Exp #1	Exp #2	Exp #3	Exp #4	Exp #1	Exp #2	Exp #3	Exp #4	Exp #1	Exp #2	Exp #3	Exp #4	Exp #1	Exp #2	Exp #3	Exp #4	Exp #1	Exp #2	Exp #3	Exp #4	Exp #1	Exp #2	Exp #3	Exp #4	Exp #1	Exp #2	Exp #3	Exp #4	Exp #1	Exp #2	Exp #3	Exp #4	Exp #1	Exp #2	Exp #3	Exp #4	Exp #1	Exp #2	Exp #3	Exp #4	Exp #1
	1	1	1	1	0.9	0.75	0.95	0.79	1.3	2.24	1.61	1.23	1.07	1.54	1.27	0.96	1.07	1.47	1.22	0.95	1.4	1.86	1.38	1.2	1.13	2.09	1.43	0.98	0.71	1.23	0.92	0.71	1.08	2.03	1.29	1.08	1.22	1.68	1.26	1.14	0.73	2.26	1.42	1.16	1.07	2.24	1.47	1.27	1.07
	Y1283.41S
	Veh				AVP				OPC4				OPC5				OPC16b				OPC16g				OPC16j				OPC19a				OPC19b				OPC23b				OPC23d				OPC23h				OPC23i
	Exp #1	Exp #2	Exp #3	Exp #4	Exp #1	Exp #2	Exp #3	Exp #4	Exp #1	Exp #2	Exp #3	Exp #4	Exp #1	Exp #2	Exp #3	Exp #4	Exp #1	Exp #2	Exp #3	Exp #4	Exp #1	Exp #2	Exp #3	Exp #4	Exp #1	Exp #2	Exp #3	Exp #4	Exp #1	Exp #2	Exp #3	Exp #4	Exp #1	Exp #2	Exp #3	Exp #4	Exp #1	Exp #2	Exp #3	Exp #4	Exp #1	Exp #2	Exp #3	Exp #4	Exp #1	Exp #2	Exp #3	Exp #4	Exp #1
	1	1	1	1	0.78	0.61	0.85	0.78	5.27	5	4.67	4.45	1.24	0.63	0.83	0.69	1.7	0.94	1.32	0.92	1.29	0.81	1.14	0.78	2.11	1.2	1.51	0.96	0.64	0.58	0.84	0.52	1.62	0.97	1.45	0.89	1.28	0.75	0.74	0.71	1.69	1.06	1.41	0.87	1.3	0.81	0.99	0.73	0.99
	L1614.47P
	Veh				AVP				OPC4				OPC5				OPC16b				OPC16g				OPC16j				OPC19a				OPC19b				OPC23b				OPC23d				OPC23h				OPC23i
	Exp #1	Exp #2	Exp #3	Exp #4	Exp #1	Exp #2	Exp #3	Exp #4	Exp #1	Exp #2	Exp #3	Exp #4	Exp #1	Exp #2	Exp #3	Exp #4	Exp #1	Exp #2	Exp #3	Exp #4	Exp #1	Exp #2	Exp #3	Exp #4	Exp #1	Exp #2	Exp #3	Exp #4	Exp #1	Exp #2	Exp #3	Exp #4	Exp #1	Exp #2	Exp #3	Exp #4	Exp #1	Exp #2	Exp #3	Exp #4	Exp #1	Exp #2	Exp #3	Exp #4	Exp #1	Exp #2	Exp #3	Exp #4	Exp #1
	1	1	1	1	0.86	0.81	0.98	0.91	1.31	1.03	1.41	1.87	0.96	0.7	0.93	1.06	1.12	0.77	0.93	1.13	1.03	0.73	0.97	1.05	1.06	0.76	0.97	1.29	0.94	0.67	0.8	0.95	1.08	0.89	0.9	1.16	1	0.66	0.93	1.04	1.12	0.74	1.05	1.29	1.09	0.72	0.92	1.35	1.11
	T2736.37M
	Veh				AVP				OPC4				OPC5				OPC16b				OPC16g				OPC16j				OPC19a				OPC19b				OPC23b				OPC23d				OPC23h				OPC23i
	Exp #1	Exp #2	Exp #3	Exp #4	Exp #1	Exp #2	Exp #3	Exp #4	Exp #1	Exp #2	Exp #3	Exp #4	Exp #1	Exp #2	Exp #3	Exp #4	Exp #1	Exp #2	Exp #3	Exp #4	Exp #1	Exp #2	Exp #3	Exp #4	Exp #1	Exp #2	Exp #3	Exp #4	Exp #1	Exp #2	Exp #3	Exp #4	Exp #1	Exp #2	Exp #3	Exp #4	Exp #1	Exp #2	Exp #3	Exp #4	Exp #1	Exp #2	Exp #3	Exp #4	Exp #1	Exp #2	Exp #3	Exp #4	Exp #1
	1	1	1	1	0.52	0.57	0.46	0.38	1.08	1.25	1.37	1.3	0.8	0.85	0.7	0.51	0.93	1.12	1.08	1.04	0.72	1.09	0.87	0.77	1.07	1.95	1.25	1.08	0.98	1.62	0.9	0.88	1.05	1.7	1.23	1.29	1.04	0.88	2.03	0.89	1.41	1.43	2.2	1.23	1.05	1.13	2.01	1.06	0.72
	S3298.47R
	Veh				AVP				OPC4				OPC5				OPC16b				OPC16g				OPC16j				OPC19a				OPC19b				OPC23b				OPC23d				OPC23h				OPC23i
	Exp #1	Exp #2	Exp #3	Exp #4	Exp #1	Exp #2	Exp #3	Exp #4	Exp #1	Exp #2	Exp #3	Exp #4	Exp #1	Exp #2	Exp #3	Exp #4	Exp #1	Exp #2	Exp #3	Exp #4	Exp #1	Exp #2	Exp #3	Exp #4	Exp #1	Exp #2	Exp #3	Exp #4	Exp #1	Exp #2	Exp #3	Exp #4	Exp #1	Exp #2	Exp #3	Exp #4	Exp #1	Exp #2	Exp #3	Exp #4	Exp #1	Exp #2	Exp #3	Exp #4	Exp #1	Exp #2	Exp #3	Exp #4	Exp #1
	1	1	1	1	0.84	0.53	0.63	0.66	1.5	1.72	1.68	1.72	1.08	0.87	0.97	1.08	1.15	1.06	1.06	1.03	1.47	0.93	1.17	1.25	1.29	1.24	1.17	1.28	1	0.85	0.84	0.96	1.21	1.15	1.2	1.24	1.24	0.79	1.25	0.93	1.16	1.13	1.23	1.06	1.15	1.07	1.17	1.07	1
	S3338.51del
	Veh				AVP				OPC4				OPC5				OPC16b				OPC16g				OPC16j				OPC19a				OPC19b				OPC23b				OPC23d				OPC23h				OPC23i
	Exp #1	Exp #2	Exp #3	Exp #4	Exp #1	Exp #2	Exp #3	Exp #4	Exp #1	Exp #2	Exp #3	Exp #4	Exp #1	Exp #2	Exp #3	Exp #4	Exp #1	Exp #2	Exp #3	Exp #4	Exp #1	Exp #2	Exp #3	Exp #4	Exp #1	Exp #2	Exp #3	Exp #4	Exp #1	Exp #2	Exp #3	Exp #4	Exp #1	Exp #2	Exp #3	Exp #4	Exp #1	Exp #2	Exp #3	Exp #4	Exp #1	Exp #2	Exp #3	Exp #4	Exp #1	Exp #2	Exp #3	Exp #4	Exp #1
	1	1	1	1	1.03	0.81	0.9	0.71	1.72	2.14	2.14	2.32	1.19	1.01	0.98	0.98	1.17	1.07	1.15	0.92	1.29	1.04	1.52	1.2	0.95	1.2	1.36	1.13	0.83	1.03	1.02	0.88	0.61	1.14	1.44	1.1	0.82	0.92	1.05	1.04	0.83	1.08	1.15	1.13	0.82	1.26	1.14	1.36	0.5
	Fig S2B	Relative cAMP level (Veh = 1)
	V882.53M
	Veh						OPC4
	Exp #1	Exp #2	Exp #3	Exp #4	Exp #5	Exp #6	Exp #1	Exp #2	Exp #3	Exp #4	Exp #5	Exp #6
	1	1	1	1	1	1	0.68	0.78	0.89	0.57	0.75	0.63
	Y1283.41S
	Veh						OPC4
	Exp #1	Exp #2	Exp #3	Exp #4	Exp #5	Exp #6	Exp #1	Exp #2	Exp #3	Exp #4	Exp #5	Exp #6
	1	1	1	1	1	1	0.04	0.1	0.5	0.59	0.95	0.29
	L1614.47P
	Veh						OPC4
	Exp #1	Exp #2	Exp #3	Exp #4	Exp #5	Exp #6	Exp #1	Exp #2	Exp #3	Exp #4	Exp #5	Exp #6
	1	1	1	1	1	1	0.69	0.44	0.91	1.09	0.79	0.72
	T2736.37M
	Veh						OPC4
	Exp #1	Exp #2	Exp #3	Exp #4	Exp #5	Exp #6	Exp #1	Exp #2	Exp #3	Exp #4	Exp #5	Exp #6
	1	1	1	1	1	1	0.74	0.61	0.99	1.3	0.78	1.07
	S3298.47R
	Veh						OPC4
	Exp #1	Exp #2	Exp #3	Exp #4	Exp #5	Exp #6	Exp #1	Exp #2	Exp #3	Exp #4	Exp #5	Exp #6
	1	1	1	1	1	1	0.54	0.62	0.85	0.68	0.76	0.6
	S3338.51del
	Veh						OPC4
	Exp #1	Exp #2	Exp #3	Exp #4	Exp #5	Exp #6	Exp #1	Exp #2	Exp #3	Exp #4	Exp #5	Exp #6
	1	1	1	1	1	1	0.9	0.88	1.05	0.71	0.88	0.49
[truncated: 3 more columns]

## Sheet: Fig S3
	Fig S3	Relative cAMP level (WT AVP = 100%)
	WT
	AVP						OPC5						OPC16b						OPC16g						OPC16j						OPC19a						OPC19b						OPC23b						OPC23d
	Exp #1	Exp #2	Exp #3	Exp #4	Exp #5	Exp #6	Exp #1	Exp #2	Exp #3	Exp #4	Exp #5	Exp #6	Exp #1	Exp #2	Exp #3	Exp #4	Exp #5	Exp #6	Exp #1	Exp #2	Exp #3	Exp #4	Exp #5	Exp #6	Exp #1	Exp #2	Exp #3	Exp #4	Exp #5	Exp #6	Exp #1	Exp #2	Exp #3	Exp #4	Exp #5	Exp #6	Exp #1	Exp #2	Exp #3	Exp #4	Exp #5	Exp #6	Exp #1	Exp #2	Exp #3	Exp #4	Exp #5	Exp #6	Exp #1
	100	100	100	100	100	100	89.16	9.91	56.17	89.51	67.42	81.21	90.95	9.78	42.24	87.37	70.97	102.35	92.64	45.11	24.85	93.25	65.92	56.13	70.56	46.16	16.26	72	58.93	26.28	90.58	45.43	39.14	90.43	68.85	35.67	86.46	27.28	15.66	61.5	48.17	29.63	90.11	144.24	65.05	98.6	71.69	31.15	70.38
	V882.53M
	AVP						OPC5						OPC16b						OPC16g						OPC16j						OPC19a						OPC19b						OPC23b						OPC23d
	Exp #1	Exp #2	Exp #3	Exp #4	Exp #5	Exp #6	Exp #1	Exp #2	Exp #3	Exp #4	Exp #5	Exp #6	Exp #1	Exp #2	Exp #3	Exp #4	Exp #5	Exp #6	Exp #1	Exp #2	Exp #3	Exp #4	Exp #5	Exp #6	Exp #1	Exp #2	Exp #3	Exp #4	Exp #5	Exp #6	Exp #1	Exp #2	Exp #3	Exp #4	Exp #5	Exp #6	Exp #1	Exp #2	Exp #3	Exp #4	Exp #5	Exp #6	Exp #1	Exp #2	Exp #3	Exp #4	Exp #5	Exp #6	Exp #1
	12.48	15.31	8.79	85.3	20.93	14.7	0.61	0.18	0.42	1.87	0.57	0.54	0.93	0.23	0.31	1.96	0.69	0.74	1.47	1.24	0.8	1.93	0.73	0.54	0.66	0.66	0.34	1.24	0.46	0.14	4.62	5.49	1.59	12.1	4.53	1.15	0.52	0.6	0.25	0.63	0.3	0.09	0.88	0.94	0.83	1.26	0.54	0.32	0.29
	Y1283.41S
	AVP						OPC5						OPC16b						OPC16g						OPC16j						OPC19a						OPC19b						OPC23b						OPC23d
	Exp #1	Exp #2	Exp #3	Exp #4	Exp #5	Exp #6	Exp #1	Exp #2	Exp #3	Exp #4	Exp #5	Exp #6	Exp #1	Exp #2	Exp #3	Exp #4	Exp #5	Exp #6	Exp #1	Exp #2	Exp #3	Exp #4	Exp #5	Exp #6	Exp #1	Exp #2	Exp #3	Exp #4	Exp #5	Exp #6	Exp #1	Exp #2	Exp #3	Exp #4	Exp #5	Exp #6	Exp #1	Exp #2	Exp #3	Exp #4	Exp #5	Exp #6	Exp #1	Exp #2	Exp #3	Exp #4	Exp #5	Exp #6	Exp #1
	21.14	39.61	31.93	31.63	23.49	20.4	65.56	98.81	107.52	169.44	70.94	53.87	65.05	121.18	87.39	182.3	60.48	67.79	75.01	112.09	75.72	219.96	72.49	126.81	62.52	84.04	82.47	183.49	51.41	96.44	54.56	77.57	72.11	117.23	50.3	65.84	71.64	90.64	65.37	167.15	71.04	78.76	81.01	114.24	25.91	138.68	75.66	68.87	66.73
	L1614.47P
	AVP						OPC5						OPC16b						OPC16g						OPC16j						OPC19a						OPC19b						OPC23b						OPC23d
	Exp #1	Exp #2	Exp #3	Exp #4	Exp #5	Exp #6	Exp #1	Exp #2	Exp #3	Exp #4	Exp #5	Exp #6	Exp #1	Exp #2	Exp #3	Exp #4	Exp #5	Exp #6	Exp #1	Exp #2	Exp #3	Exp #4	Exp #5	Exp #6	Exp #1	Exp #2	Exp #3	Exp #4	Exp #5	Exp #6	Exp #1	Exp #2	Exp #3	Exp #4	Exp #5	Exp #6	Exp #1	Exp #2	Exp #3	Exp #4	Exp #5	Exp #6	Exp #1	Exp #2	Exp #3	Exp #4	Exp #5	Exp #6	Exp #1
	0.8	1.98	0.62	1.1	1.08	0.49	1.39	1.56	0.54	2	1.35	0.45	1.75	1.81	0.4	2.68	1.1	0.58	2.31	1.91	0.72	4.6	2.1	5.52	1.42	1.69	0.38	2.76	1.63	3.13	1.16	1.64	0.5	2.22	0.99	2.33	1.74	1.62	0.3	2.23	1.6	3.25	1.51	1.44	0.49	1.36	1.01	3.02	1.6
	T2736.37M
	AVP						OPC5						OPC16b						OPC16g						OPC16j						OPC19a						OPC19b						OPC23b						OPC23d
	Exp #1	Exp #2	Exp #3	Exp #4	Exp #5	Exp #6	Exp #1	Exp #2	Exp #3	Exp #4	Exp #5	Exp #6	Exp #1	Exp #2	Exp #3	Exp #4	Exp #5	Exp #6	Exp #1	Exp #2	Exp #3	Exp #4	Exp #5	Exp #6	Exp #1	Exp #2	Exp #3	Exp #4	Exp #5	Exp #6	Exp #1	Exp #2	Exp #3	Exp #4	Exp #5	Exp #6	Exp #1	Exp #2	Exp #3	Exp #4	Exp #5	Exp #6	Exp #1	Exp #2	Exp #3	Exp #4	Exp #5	Exp #6	Exp #1
	0.43	0.36	0.3	0.36	0.34	0.51	0.46	0.2	0.25	0.84	0.57	1.46	0.4	0.2	0.26	0.66	0.65	1.21	0.99	1.16	0.35	1.5	1.12	2.03	0.68	0.59	0.27	0.79	0.55	1.04	0.54	0.72	0.26	0.77	0.44	0.89	0.47	0.52	0.21	0.64	0.61	0.84	0.73	1.01	0.52	0.91	0.69	0.85	0.71
	S3298.47R
	AVP						OPC5						OPC16b						OPC16g						OPC16j						OPC19a						OPC19b						OPC23b						OPC23d
	Exp #1	Exp #2	Exp #3	Exp #4	Exp #5	Exp #6	Exp #1	Exp #2	Exp #3	Exp #4	Exp #5	Exp #6	Exp #1	Exp #2	Exp #3	Exp #4	Exp #5	Exp #6	Exp #1	Exp #2	Exp #3	Exp #4	Exp #5	Exp #6	Exp #1	Exp #2	Exp #3	Exp #4	Exp #5	Exp #6	Exp #1	Exp #2	Exp #3	Exp #4	Exp #5	Exp #6	Exp #1	Exp #2	Exp #3	Exp #4	Exp #5	Exp #6	Exp #1	Exp #2	Exp #3	Exp #4	Exp #5	Exp #6	Exp #1
	12.19	14.71	2.61	11.25	5.28	6.81	2.75	3.77	2.32	15.39	5.54	3.89	1.49	2.35	0.56	3.31	1.18	1.06	4.78	5.87	4.15	15.89	6.43	4.23	1.09	1.33	0.85	2.96	0.98	0.69	2.07	3.22	1.33	6.17	1.23	1.18	0.71	1.4	0.54	1.78	0.66	0.49	2.85	3.2	3.84	14.54	2.22	4.21	0.84
	S3338.51del
	AVP						OPC5						OPC16b						OPC16g						OPC16j						OPC19a						OPC19b						OPC23b						OPC23d
	Exp #1	Exp #2	Exp #3	Exp #4	Exp #5	Exp #6	Exp #1	Exp #2	Exp #3	Exp #4	Exp #5	Exp #6	Exp #1	Exp #2	Exp #3	Exp #4	Exp #5	Exp #6	Exp #1	Exp #2	Exp #3	Exp #4	Exp #5	Exp #6	Exp #1	Exp #2	Exp #3	Exp #4	Exp #5	Exp #6	Exp #1	Exp #2	Exp #3	Exp #4	Exp #5	Exp #6	Exp #1	Exp #2	Exp #3	Exp #4	Exp #5	Exp #6	Exp #1	Exp #2	Exp #3	Exp #4	Exp #5	Exp #6	Exp #1
	4.17	8.85	3.44	18.32	6.97	4.54	0.59	2.11	0.96	10.03	0.97	1.2	0.45	0.88	0.41	1.67	0.36	0.2	2.42	2.49	3.24	8.08	3.18	1.87	0.48	0.57	0.58	1.3	0.58	0.29	0.46	0.95	0.72	2.43	1.19	0.48	0.31	0.65	0.31	0.95	0.42	0.22	1.33	1.56	1.58	3.61	2.11	0.81	0.28
[truncated: 17 more columns]
